# Supplementary material for: A New Species of Pengornithidae (Aves: Enantiornithes) from the Lower Cretaceous of China Suggests a Specialized Scansorial Habitat Previously Unknown in Early Birds
Source: PLoS One. 2015 Jun 3;10(6):e0126791. doi: 10.1371/journal.pone.0126791 (PMC4454694; doi:10.1371/journal.pone.0126791)
Supplement: S1 Dataset — (TNT) [file pone.0126791.s002.tnt]

xread
249 62
Dromaeo	00000000000000000000000000000000000000??00000000000000000000000000000000001????1?0000000000000?000000000000020?[0 1]??00000000000000100000000000000100000000??000?000000000000000[0 1]0000000[0 1]00000000000010000[0 1]00?000000000100000000000000000000[0 1]000000000000?22
Archaeo	000000000000000?0010010?00?000??0?000???0000000?1000?100000??00000?00020001????0?0000000000000?0000?0?0000000????????????000?0001100000000000???00000000??001000001000000000000002000000001?0001?010000?10?00000?0001?0??0??00000000000000?0?00?000100?22
Jeholor	0[0 1]?23111????????????0?????????????00?????000?00?1??0????00??10000????010000??????01101?000001??110?????1??00[1 2]?????????????0000000000?0[0 1]00??01011110?0000012110010000100000000100130000000011?101?010010????0???0?0??0[0 1]0?10??1100000000??00?0200?0010?0?1?
Raho	0?????????????????????????????????????????????????1?0????0?1020?0?0??0[0 1 2 3]0100????????1????????????0?000000?????????????????????????????????????????10?0000??????????????????????????0010000?11000110100000112001001011100010021000?00100000000[0 1]0000010????2
Shenzhou	0????????????????????????????????????????????????????????????[0 1]???????0[1 2]???0??????011??????0?????10?0???101?[0 1]?????????????0??????000?????????????10????????011000?00[0 1]00000000010003???????????????????1???????????0?0?????????00??0????0?0??0?0??0000?0??2
Jixiang	0???????????????????????????????????0?????0??????????????????????????01????????1?011?????00????0????????00?[0 1][1 2][0 1 2]????????????00????000????????0????10?????????????????[0 1]00?010000[0 1]?003????????????????????????????????????????????0????00???????[0 1]?????11?0?12
Sapeor	01010010[0 1]?0??????0010?1?0?????????1?0????00??0??1????100[0 1]01??10010?0024000000?00?000011000000??000000??10002??????????????00??0001100000???0100111????00??21100001000?0000010101030000??0?110101111?010010??0100?1000?0?111?11000000000000?0000?0011??011
Didactyl	0???0?????????????????????????????1?0????00?????1?????????1??0???????24??1???????011??????0?????00??????000??????????????????00??11????????01???1??????0??[1 2]1??????000?1000010[0 1]?1[0 1]30?????????0???0???010??????????1?0?????????10?00000??0???0000?0011???1?
Confuc	010231111?0?????00010110000120???11?1121010?1100?101?101[0 1]01112001000024000?00001?0100?0?0000???00000000000002[1 2]111?011210000001000210?000001010000100210001210?000?100?00000002100200000000?101011110010101120101?1?0010000?111000010001?21000000001100011
Changchen	01?231111?0????????1??????0???????1?11??0?0??100???[1 2]?????????2??1???024??0?0000??0100?0?000????000000?0?000021?1??01??10?0?0????02??????????????01?????0????0?0000?0??000000021002???0???????????[1 2]???1????????????0?????????110000?0?0??2??0100?0011?001?
Eoconfu	0[1 2]?231?1[0 1]?0??????0????????????????1?01??000??100????0?0?00???0??1???0241???0??0??0000???000000?0000?0?0000?02[1 2]???????????0?00000?100?0???000????01?????0??01??00001?0?0000000210020??0??0?????????10010??????????0??????10????0?000000002?00200?001000012
Jinzhouzjy	00023111[1 2]?1??????00???1???????????1?11??010??10???????0??0?1110??????240[1 2]0[1 2]?000??0?00???????????00?????000?02[1 2]10??0?1[0 1 2]10?00000??021020[0 1]0???11?0101??[0 1]???0?01????01?00?000000021002???????????????????[0 1]??012??10??100??0010??110000[0 1]00??0?1?0200?0?10??0??
CduiCast	0??23111????????????????0?????????1???????0??1??????????????????[0 1 2]????14?10?0??0??0??????????????????????????2[1 2]?0??0???10?0?0??00021?????????????01?????0???1??0[0 1]00?00?00[0 1]??0021002?????????????????????????[0 2]?????????1???????10????0?00????0[1 2]00?0010?00??
Chaoyang	0????????????????????????????????????????????????????????0???[1 2]??[2 3 4]??????????????[1 2]1??????????????????????????????????????????????????????????????????????????????????????????????????0?0??0???01010[1 2]1?001?0?0???0?????[1 2]???????1??????????????????????????1?
Zhongjian	001?3??1??????????????????????0?0?1?10??0????????????????011?1????????[3 4]??01????11?????1?????????10?0??01110??????????????0?0??00020?????0000????11?????0??2???001100010?1000000113?0101?0?01?101?[1 2]??0???0?[1 2]2??0????0?[0 1]????????[1 2]?1??0[0 1]00??????0??0?11???22
Boluo	0?1[1 2][0 2]????????????????????????????????????????????????????????????????2????????1?????????????????????????????[1 2][1 2]?[1 2]??????20????????????????????????????????????????????????????????????????????110101???10??????????0???????????0[0 1]?100100002??3200?0011??1?2
shenqi	0[0 1]0101102????????0??????0?1???????000???000???1?1???11?0?01??11??????????0???????01111?0?01?[1 2]??000?0???011?[2 3]2[1 2 3]?[1 2][1 2]1?1??20??01101?000?????????1???11????????01??001010010110010101130000??????01?111???10??????????0??????????00??0010???2???[0 1]?0?0?1???C??1
athyaor	0[1 2]0[1 2]0??0[0 1 2]?????????????????????????000????00?????1??1??1??0???11?2????240?0?0111???1111?0???0???000100?0111?322122111??20?0011?11010211[0 1]01011111011????110?31100010?[0 1]00012001010122000000??11??????100????12????1????[0 1]?????1?1?????????????????????????012
Concor	0????????????????????????????????????????????????????????01??11????????0?01???????111110?01?11?00?1?????1112221221110?20?00111??0[0 1]0211??????1????1112????????????0??0???20010[0 1]0122??????????11?1?[1 2]??01?0?????????1111???????1110?0010??0[0 1]??0000?001????12
Elsornis	0??????????????????????????????????????????????????[0 1]??10?0?1?10???????????????????111110001121?000100010111[2 3]22010?11??[1 2]0?00110000000[1 2]0[1 2]0000111??0100[1 2]1?1??31?????0?[0 1]?01??????????????????????????????????????????????????????????????????????????????????
Eoalula	0??????????????????????????????????????????????????00111200??2?0???????????????0??11111010111100000000?111?312?0??010?30?00111100102110010011111111?21?1?????????0??1?011001????2???0?????1??????????????1?1????????????????????????????????????????1????
Eocathay	0???0???????????????????0???0?????000????00?????1????????00???????????????????????11?????01????000000??0????2212[1 2]111??20??01??1?000???[0 1]????11???10??????0?31??0010??0001200100011????????????????????????????????????????????????????????????????????????
Eoenantior	0[0 1]010??0????????????????0?????????00????????????1???????????????[0 1 2]????24020?????1?0111110101?11000??00???11122[1 2 3]?1??110?2000?1??1?000?????????????11?????10?31??0000?000011001010122???0???????????[1 2]??0[1 2]0????1?????????????????11??0?10??????0??1?0?1110?1?
Gobipt	010[1 2]3101300021?10????????0???0?1??1?[0 1]0???10???10??????1?????????[0 1 2]10??[1 2]401?????????1111?010?1???0??0000??111[2 3]?????????????0??????0??????0????????11???111?????????0??0?01?00??????20???????????????10?11???????????10[0 1]10?011?110010?100??11?0??1?1????????
Ibero	0??????????????????????????????????????????????????0??1110??1000001?0[1 2]401010???0??11???0?00?2??0????????11?[2 3][1 2][1 2 3]???????????????0???????1?0???111??11???????????????????????????????????????????????1??0???????0????01?0????????00?100000001??000??0011???2?
Longipt	0?122111??????????????????????????000????00??01?1??1011?????????2????24??0?01?11?0111110100????000?000?111132[2 3]?21101??20??0110??0002??[0 1]?0?011?1?11?????00?01100000100?0110010001130000????1111011[1 2]11010?0?[1 2]1?10????0????0?1?1?0?1000000001?[1 3]2000001[0 1]???1?
Longir	0[0 1]022??1??????????????????????????00?????00??01?1??1?????0?????01????24??0?01?10?0111????00?2??000?00??0111[1 2 3]2[1 2 3]?221110?20??01??1??00???[0 1]?????????10??????0?31??10?0?[0 1]0101?0011?0122??0?????1??10?1?11????0?1??????1?00?????1?11[0 1]?10000??0???0100?00????01?
Neuquen	0????????????????????????????????????????????????????????0???11???????????????????111????011111000????1?1111230[1 2]?1?1?????0????11?????1?01?01????11?1??11??31??10?0?[0 1]0001?????????????????????????????????1110???????1????????10??0?1??1?2?00?011001[1 2]?????
Otogor	0?????????????????????????????????????????????????????????????????????????????????11111?????????0??00????????????????????0?1??10010???[0 1]?0001111?11???????????????????????????????????????????????????????????????????????????????????????????????????????
Pengor	000[0 1]01101?0??????0??????0?1???????000???0?0?????11?2??1??0?1?1??1????240?0[1 2]???0??01111???00?????0?001???11?2?????????????001?0100101??[0 1]?100?1???11??????1[0 2][2 3]111???0?01001?0010?0??3???????????????????[0 1]0?01???????1??[0 1]?01[1 2]11?0100?00100101200101?00????200
Protopt	0[0 1]?[1 2][0 2]1????????????????????????????00??????00????1???????10?????01????14????0??1???1111?0?11?[1 2]??200?00??01113221110?1??10???1????010?????????????11?????????1??000??[0 1]0001000000010???00????11?????????10????1?????0???????????00??0000??00??0[0 1]01?00111001?
Rapaxavis	0[0 1]022??1[0 1 2]?????????????????????????000???0?0???1?1?????1??01??11?1???024??0?0??10?011???0?00?[1 2]??0???0????11?322122111??20??0100??0000??[0 1]0???1111?10???1??0??11?00?010000120011?01230000?0??111101?111?1000????????0?0[0 1]?0?11??100?10000??002?0100?0011??111
Shanweiniao	0[0 1]?[1 2][2 3]??1????????????????????????????0????00??01??????1???????????????24???????1??01111???000[1 2]??000?00??011?22[1 2 3]?211?[0 1]??20???1?????00????????11???11????1?????????????????[0 1]0?11???22?????????1??????1??[1 2]?0?????[0 1]0??1??????????110??0000????1?[0 1][0 1]?0?0?1[0 1]?111?
Vescornis	0?0?????[1 2]?????????????????????????0000???00[1 2]001?1??21?1??0???1??2????2???????01??0111??0?01?[1 2]??000?00??011?3221[1 2]??11??20?00110??0101?1[0 1]0???1111111??????1[0 2]011010?00[0 1]0?0120010[0 1]01220??0???????????????????????????0??[0 1]????????00??0010??011?[0 1]201?1011??01?
Vorona	0??????????????????????????????????????????????????????????????????????????????????????????????????????????????????????????????????????????????????????????????????????????????????????????????????????101120111?0001111011111[1 2]000100011?21000000????????
Chaweiniao	00123111[1 2]????????????????????????11?0????10??01??0?[1 2]1?00?00?1??0[3 4 5]?1??[1 2][3 4]?[1 2]0[1 2]?000??01111?0?1001??[0 1]???0????11012[2 3]0[1 2]1011??1??1?000??0[1 2]0010[0 1]0???01?0?10?????00?31??0020?001?02001010103?0??1[0 1]1???0101?1?0111?????[1 2]?0?????[1 2]???????11?010?00001[0 1]2?011000010?102?
Jianchango	0??????????????????????????????????????????????????1?????010?200[2 3 4]0???????????????0111110010020?010????0121?02[2 3]0[2 3]1011??[0 1]??0?000000100100000001?0111?????0???1??01?00000000101010103??01?[0 1]?????????[1 2]?001????????00???0??0?10??11[1 2]0?0000??????0100?00???0?1?
Archaeorhyn	01013111[1 2]?????????????????????????1?00??00?00??1???0?????0??1???2000??[3 4]0111??????01111?00?0?20?[0 1]10000?0?21002[2 3]1[1 2]??1????????000??010????0???0110?10????101?01??002??0??0?21010???230000????101100?[1 2]10010??????????0?0[1 2]00????211[0 1]010000????0?0100?00?????1?
Liaonin	0???????????????????????????????????????????????????????????????????????????????????????????????????????????[1 2]2?0??1[1 2]??30???????????????????0?????1???????????????????????????????????????????????????????????????????????????110?001????1[1 2]?0100?001[1 2]???11
Songlin	0???[0 1]?????????????????????????????000?????0?????1????????????2????????????????????11?????101???2????????21?023012111??41?????????????????????????????????????????????????????????????????????????????????????????????????????????????????????????????????
Ambiortus	0??????????????????????????????????????????????????01?0??????20???????????????????1?111001???1?[0 1]1??01???210??????????????1000100?10?????????????????????0?3????[1 2]?????????1010????????????????????????????????????????????????????????????????????????????
Longicru	010[1 2]01?0???????????????????????????00???101??01????11?11?0???20???????????????????1111100?0????[1 2]1100??01210?23?120110?10?110?01?11012021100010001100???0??31110??00010100100010101???????11??1???[1 2]??0?????????01?10022[0 1]121?1112011100??10100100?0011???22
Apsaravis	0??????????????????????????1[0 1]?????1?1????1????????021?1?201??00?4??0?24?10????????1111100001111111001001????[1 2]30???11?????11001000101110000111111110121101?311001110110???1????????100011111?111012??121101[1 2]?110??1???20121??11[1 2]?111001?1?200100?00???????
Hongshan	0?020?10??????????1????????????????00???101??0???????????????1???????24???????01?0111110010????[0 1]11??0?0121?12??2201???10?110?????10???2????0????11????????31??00?0??00?01101010101??????????0??01[1 2]???[1 2]1???????????0?[1 2]???????1120?0?00?0?0??0200?001111?22
Yanornis	010[1 2]1110??1????????1?????????????1000???1?00?01?1??0?????01??2003??0?????????????01111110100?0?210000??121?02301211[1 2]??41?11001??010110[0 1]????0100011?0?11?0?31110000000010110101012310100?11?10100?11?010??1???????1?0??0??0??111011?00[0 1]??12?0100?0011???22
Patagopt	0????????????????1?11110001111????????????0??000?11211011001100031101??120????????1111100000?0?11100?0??????2[1 2]????10?????1001???1000?0?00000100?0000?0?0?????????0??1?1??0?00???20?0001000001110121?021?0??20????1001?0?01111120101001110000?00?0001?????
Hollanda	0???????????????????????????????????????????????????????????????????????????????????????????????????????????????????????????????????????????????????????????????????????????????????????????????????????????1101100022002012111000212[1 2 3]1112[1 2]0?0001????????
Yixianor	01121???????????????????0???1?1???0?0???110?????1??1?1??2011?1003??0?24????1000[1 2]00111110010010?210000001210?2301111?0?41??10??11??0?0?0?11001?0?100021?0??3111012100001?1101010102100?1??00?01??11??01???1?2?101?100????????11[1 2]01?0001110?0010??0011?1012
Gansus	0?????????????????????????????????????????????????121?1?201111004001024?20210000?1111110010020?3100??0012100230210100?10?11001??010130?1???010011100111?0?312?01110001?121010001321?0011110101011210011001[1 2]?1101?100[1 2]2?0?0?211201110010102?020000011??0??
Ichthyornis	021[1 2]???0?????????111111??1111???01001????0021011111[0 1]11012011120?[3 4]?0102401021000???111111010010?2110100012?002300??1?12?011100110010120210?101000110021101?31210121010010?1111????310?01011??1101121?12?101221101?100221110?2112011202?01?210200000????02?
Hesperor	011231103?1021011?111111000111?1?10100??100010101?021001211112004010?130202100010?0101?00?0010?010???000200?21?0??0111?00??????0?????1000000??????????????????????????????????????1000121101110012101211021222011101221111121120112?21013223220102????0??
Parahesper	01123??0???0?10??1?111???00111????01????????????1?02100121111200?????1?????10001??0101?0??0010?0????????????2???????1??????????????????????????????????????????????????????????????????????????????????1021222011101221111???1201?2?2101?223220002????0??
Enalior	0??????????????????????????11??????????????????????21?0??1???2????????????????????????????????????????????????????????????????????????????????????????????????????????????????????1??????1???????2?????1012212011101221111???1201???1101???0120000???????
Baptornis	01??3??????????????11???00?111???????0??1?0?10101?021001?11112004010?13020?100011?0101?0010010?0?????0??????2[1 2]????0111??0????????????1000000????00000100?????????????????????????010001211011100121012110112120111012211111211201?2?11013221120001????0??
BaptornisVar	0?????????????????????????????????????????????????021?01?1??1?????????????????????????????????????????????????????????????????????????????????????????????????????????????????????10????1???1100?210121?????2201?1012211111211201?2?1101?221220001???????
Limenavis	0????????????????????????????????????????????????????????????????????????????????????????????????????????????????????????????????????121?0001000??00111???3121031?????10?10??????????????????????????????????????????????????????????????????????????????
Vegavis	0??????????????????????????????????????????????????2????????????[5 6]?????????????????1111?00?001??[0 1]10?00????????????????????1?0???????????????????????????1??????????????????????????01???1?????01??2??????0112110??1?02?2?1????12011???3?1????1???0????????
Anas	02123011310111111111111111112112111?102100001011?102110121111000601202402021000201111111010020?210000001210023111001133011100111100030111110100001001110123120132111111021011??1231101111101011112101211011211011100222011121120112013013210220000101101?
Gallus	01123111311121111111111111112112111?102000001011?102110121111001601202402021000201111111010020?211000001210123110101122011100111100030111111100011001110113120132102101121011??1211101121101101112101211011211011100222011121120112013013220120100101101?
V18632	000001?0[0 1 2]?0????????1????0???[0 1]0????00????????????1??1?????0???11?2????24??0?1??0??01111101???????00001??0111[1 2 3]2[1 2]?120?[0 1]??10?001??10000??10?0001????10??????0??11000?0?001011001010113?0?0????0?1?????10?1????????0????1????????0????0?1????1??01???0012??200
V18687	000[0 1]0??0???????????1????0???00????000???0?0??0??1??[1 2]?1???01??1?????[1 2]?24?10?10?01?0111??0?000?0?210001??111?3[1 2][1 2 3]?1?01?0?100001?0?0000?????1??0????111?????1[0 2]?1??0010?01001200100001300?0??????000?1?10110??????0???0?000?110??0?0000?10???1??01?????11?0200
Eopeng	00000110[0 1 2]?0?????????????0?????????00000?000?????1??10?0??00??????????24??0?1?????01111101000???000?01?00111321?110?1??10?0010010000??10?0001????10??????0??1[0 1]?00?0?001011001010103??????????????????010???????0????100??????0???0001????1??0101?0012?0?00
;
ccode	+ 0.245 * ] 246.248;
proc /;
comments 0
;
